# Supplementary material for: High Influenza Vaccine Effectiveness and Absence of Increased Influenza-like-Illness Epidemic Activity in the 2021–2022 Influenza Season in Catalonia (Spain) Based on Surveillance Data Collected by Sentinel Pharmacies
Source: Vaccines (Basel). 2022 Dec 14;10(12):2140. doi: 10.3390/vaccines10122140 (PMC9783856; doi:10.3390/vaccines10122140)
Supplement: Supplementary file 1 [file vaccines-10-02140-s001.zip]

Archive with 1 entries (1 files):
- vaccines-2054744-supplementary.pdf
